# Supplementary material for: Estimation of Undetected Asymptomatic COVID-19 Cases in South Korea Using a Probabilistic Model
Source: Int J Environ Res Public Health. 2021 May 6;18(9):4946. doi: 10.3390/ijerph18094946 (PMC8124955; doi:10.3390/ijerph18094946)
Supplement: Supplementary file 1 [file ijerph-18-04946-s001.zip]

Archive with 17 entries (17 files):
- __MACOSX/._COVID-asymptomatic-supplementary.docx
- 5/ijerph-1172792.pdf
- 5/ijerph-1173327.pdf
- 5/ijerph-1187074 - update.pdf
- 5/ijerph-1187552 - Original.pdf
- 5/ijerph-1189380.pdf
- 5/ijerph-1190072.pdf
- 5/ijerph-1192013.pdf
- 5/ijerph-1194349-original.pdf
- 5/ijgi-1113680-english.pdf
- 5/ijgi-1151668.pdf
- 5/ijgi-1151779.pdf
- 5/ijgi-1157178 - for pub.pdf
- 5/ijgi-1178642.pdf
- 6/ijerph-1193106-fc done.pdf
- 6/ijerph-1201572.pdf
- COVID-asymptomatic-supplementary.pdf
